# Supplementary material for: The Behavior of Phenolic Compounds from Apples during Simulated Gastrointestinal Digestion with Focus on Chlorogenic Acid
Source: Foods. 2024 Feb 24;13(5):693. doi: 10.3390/foods13050693 (PMC10931301; doi:10.3390/foods13050693)
Supplement: Supplementary file 1 [file foods-13-00693-s001.zip]

Archive with 1 entries (1 files):
- foods-2815698-supplementary.pdf
